# Supplementary material for: Differential Effects of Decisional and Emotional Forgiveness on Psychological, Spiritual, Social, Volitional, and Physical Well-Being: A Scoping Review
Source: Healthcare (Basel). 2025 Apr 25;13(9):992. doi: 10.3390/healthcare13090992 (PMC12071234; doi:10.3390/healthcare13090992)
Supplement: Supplementary file 1 [file healthcare-13-00992-s001.zip]

Archive with 1 entries (1 files):
- healthcare-3472023-supplementary.pdf
